# Supplementary material for: Genome-Wide Association Mapping of QTL Underlying Groat Protein Content of a Diverse Panel of Oat Accessions
Source: Int J Mol Sci. 2023 Mar 15;24(6):5581. doi: 10.3390/ijms24065581 (PMC10053717; doi:10.3390/ijms24065581)
Supplement: Supplementary file 1 [file ijms-24-05581-s001.zip › Table S1.xlsx]

## Sheet: Sheet1
Table S1. List of materials used in this study, including the lab_ID, accession/cultivar name, origin, improvement status, grain_type (hulled vs hulless), and the groat protein content in three environments of testing.
Lab_IDa	Accession/cultivar_name	Originb	Improvement	Grain_type	Groat rotein content (%)c
					WJ19	WJ20	CZ20	BLUP
B5	ZY000024	Hebei, China	Landrace	Hulless	15.64±0.41	16.14±0.92	15.40±0.20	14.91
B7	ZY000035	Hebei, China	Landrace	Hulless	13.69±0.39	14.37±1.01	15.96±0.26	14.19
B10	ZY000049	Hebei, China	Cultivar	Hulless	16.36±0.20	14.93±0.58	14.06±0.21	14.49
B14	ZY000053	Hebei, China	Cultivar	Hulless	17.15±0.15	14.20±0.62	17.04±0.32	15.18
B15	ZY000054	Hebei, China	Landrace	Hulless	18.50±0.41	14.50±0.43	18.54±0.14	15.89
B17	ZY000064	Inner Mongolia, China	Landrace	Hulless	17.05±0.23	15.13±0.21	12.50±1.05	14.34
B19	ZY000090	Inner Mongolia, China	Landrace	Hulless	17.33±0.18	16.28±0.58	14.72±0.40	15.17
B20	ZY000100	Inner Mongolia, China	Landrace	Hulless	18.75±0.03	12.58±0.25	18.23±0.46	15.45
B21	ZY000121	Inner Mongolia, China	Landrace	Hulless	15.21±0.05	13.58±0.04	16.35±0.35	14.44
B26	ZY000236	Inner Mongolia, China	Landrace	Hulless	17.76±0.06	18.07±0.01	15.38±0.40	15.82
B27	ZY000241	Inner Mongolia, China	Landrace	Hulless	18.13±0.12	9.01±0.36	18.72±0.16	14.61
B29	ZY000246	Inner Mongolia, China	Landrace	Hulless	17.90±0.07	15.69±1.00	15.36±0.07	15.31
B30	ZY000254	Inner Mongolia, China	Cultivar	Hulless	15.88±0.68	15.33±0.30	15.67±0.52	14.84
B32	ZY000264	Inner Mongolia, China	Cultivar	Hulless	18.50±0.33	12.01±0.64	16.47±1.60	14.86
B34	ZY000270	Inner Mongolia, China	Cultivar	Hulless	14.64±0.37	13.11±1.15	16.71±0.12	14.29
B36	ZY000282	Inner Mongolia, China	Cultivar	Hulless	16.42±0.28	15.07±0.71	15.16±0.81	14.78
B40	ZY000290	Shanxi, China	Landrace	Hulless	16.37±0.86	12.81±0.32	13.40±0.18	13.86
B41	ZY000347	Shanxi, China	Landrace	Hulless	17.16±0.06	13.82±0.36	14.36±0.38	14.49
B44	ZY000386	Shanxi, China	Landrace	Hulless	16.73±0.16	11.14±0.40	12.53±0.25	13.37
B49	ZY000509	Shanxi, China	Landrace	Hulless	17.42±0.28	12.58±0.36	18.34±0.26	15.17
B51	ZY000513	Shanxi, China	Landrace	Hulless	15.94±0.16	13.94±0.39	13.54±0.07	14.05
B52	ZY000517	Shanxi, China	Landrace	Hulless	18.83±0.24	16.01±0.85	13.01±0.54	15.06
B53	ZY000519	Shanxi, China	Landrace	Hulless	15.46±0.17	11.49±0.45	12.59±0.20	13.17
B59	ZY000569	Gansu, China	Landrace	Hulless	17.27±0.10	10.70±0.80	14.92±0.31	13.93
B62	ZY000584	Gansu, China	Landrace	Hulless	18.44±0.27	15.11±0.68	15.47±0.24	15.32
B75	ZY000632	Shaanxi, China	Landrace	Hulless	15.61±0.14	12.91±0.54	16.19±0.19	14.34
B78	ZY000639	Shaanxi, China	Landrace	Hulless	18.55±0.12	9.39±0.39	13.67±0.15	13.64
B82	ZY000656	Guizhou, China	Landrace	Hulless	13.27±0.03	12.14±0.23	13.84±0.35	13.11
B85	ZY000659	Guizhou, China	Landrace	Hulless	19.39±0.24	15.02±0.87	14.86±0.11	15.38
B87	ZY000670	Yunnan, China	Landrace	Hulless	17.37±0.06	12.27±0.33	15.52±0.14	14.45
B88	ZY000671	Yunnan, China	Landrace	Hulless	17.62±0.01	13.38±0.60	18.49±0.32	15.43
B89	ZY000674	Yunnan, China	Landrace	Hulless	14.39±0.05	13.38±0.42	16.43±0.14	14.23
B91	ZY000686	Sichuan, China	Landrace	Hulless	16.70±0.15	14.24±0.39	16.51±0.09	14.97
B104	ZY001265	France	Cultivar	Hulled	17.41±0.45	14.26±0.22	15.45±0.16	14.89
B108	ZY001332	Australia	Cultivar	Hulled	17.28±0.36	18.41±0.49	16.33±0.22	16
B114	ZY001359	Japan	Cultivar	Hulled	14.93±0.09	15.89±0.47	12.46±0.06	14.02
B117	ZY001500	Hebei, China	Cultivar	Hulless	22.24±0.07	15.27±0.99	13.76±0.17	15.83
B124	ZY001688	Inner Mongolia, China	Cultivar	Hulless	13.71±0.22	14.92±0.18	15.81±0.01	14.28
B128	ZY001720	Tibet, China	Landrace	Hulless	15.10±0.35	15.92±0.41	14.49±0.77	14.53
B129	ZY001731	Inner Mongolia, China	Landrace	Hulless	16.20±0.17	18.62±0.83	15.01±0.49	15.51
B136	ZY001746	Inner Mongolia, China	Cultivar	Hulless	17.18±0.62	16.42±0.22	18.07±0.35	15.92
B139	ZY001764	Inner Mongolia, China	Cultivar	Hulless	16.15±0.28	12.63±0.98	15.01±0.37	14.14
B142	ZY001782	Hebei, China	Landrace	Hulless	16.46±0.58	7.37±0.52	15.39±0.15	13.1
B147	ZY001807	Shanxi, China	Cultivar	Hulless	15.12±0.10	14.28±0.34	13.59±0.39	13.95
B151	ZY001820	Shanxi, China	Cultivar	Hulless	12.47±0.17	14.02±0.41	12.68±0.23	13.09
B152	ZY001821	Shanxi, China	Cultivar	Hulless	21.60±0.50	13.01±0.42	17.72±0.13	16.07
B156	ZY001960	Shanxi, China	Landrace	Hulless	16.15±0.32	15.88±0.36	16.73±0.81	15.26
B157	ZY001998	Shanxi, China	Landrace	Hulless	14.44±0.20	11.42±0.29	15.61±0.18	13.61
B158	ZY002012	Shanxi, China	Landrace	Hulless	16.29±0.28	14.68±0.44	17.52±0.31	15.2
B159	ZY002019	Shanxi, China	Landrace	Hulless	20.09±0.08	17.47±0.08	16.82±0.42	16.54
B163	ZY002216	Shanxi, China	Landrace	Hulless	12.45±0.31	12.53±0.70	15.15±1.11	13.31
B181	Baiyan_9	Jilin, China	Cultivar	Hulless	15.52±0.34	12.35±0.37	15.50±2.22	14.04
B184	Bayou_6	Hebei, China	Cultivar	Hulless	16.69±0.24	13.03±0.30	18.20±0.15	15.07
B190	Luoyan05	Sichuan, China	Cultivar	Hulless	15.49±0.24	12.45±0.31	16.05±0.10	14.18
B198	Seda	Tibet, China	Landrace	Hulled	15.42±0.19	14.63±0.86	13.23±0.03	14.02
B213	2012141168	Shanxi, China	Unknown	Hulless	16.50±1.11	11.23±0.76	16.99±0.13	14.35
B219	2012141131	Shanxi, China	Unknown	Hulless	16.25±0.29	13.03±0.49	15.33±0.09	14.32
B221	20130090	Shanxi, China	Unknown	Hulless	14.89±0.07	15.57±1.14	17.25±0.24	15.03
B225	2012141169	Shanxi, China	Unknown	Hulless	19.97±5.99	13.39±0.31	16.32±0.13	15.47
B228	2012141073	Shanxi, China	Unknown	Hulless	19.06±0.19	12.95±0.72	14.93±0.28	14.85
CN1	CN 2806	Alger, Algeria	Cultivar	Hulled	10.71±0.46	9.59±0.60	8.29±0.77	10.69
CN5	CN 2841	North Moravia,Czech Republic	Landrace	Hulled	9.11±0.68	10.69±0.27	9.50±0.36	10.85
CN7	CN 2861	Saxony-Anhalt, Germany	Landrace	Hulled	13.01±1.05	11.8±0.66	10.03±0.42	12.1
CN8	CN 2898	Morocco	Landrace	Hulled	13.55±0.09	9.65±0.23	11.46±0.31	12.06
CN9	CN 2899	Morocco	Landrace	Hulled	10.81±0.49	10.36±0.27	10.63±0.50	11.42
CN10	CN 2915	Leningrad, Russian Federation	Landrace	Hulled	15.37±0.08	12.69±0.50	15.34±0.42	14.05
CN11	CN 2916	Leningrad, Russian Federation	Landrace	Hulled	13.69±0.97	12.86±0.68	15.54±0.83	13.75
CN13	CN 2918	Leningrad, Russian Federation	Landrace	Hulled	20.51±0.16	13.39±0.45	13.59±1.03	14.98
CN14	CN 2919	Russian Federation	Landrace	Hulled	16.63±0.12	13.81±0.68	13.02±1.72	14.06
CN15	CN 2920	Algeria	Landrace	Hulled	13.01±0.07	10.24±0.58	9.22±0.62	11.57
CN16	CN 2921	Cyprus	Landrace	Hulled	19.03±2.91	12.18±0.39	11.01±0.45	13.78
CN17	CN 2922	Palestine	Landrace	Hulled	14.89±0.93	14.32±0.98	15.83±0.21	14.42
CN19	CN 2927	Mexico	Landrace	Hulled	12.34±0.26	11.42±0.85	14.03±0.41	12.77
CN20	CN 2928	Mexico	Landrace	Hulled	14.54±0.41	13.24±0.41	13.33±0.33	13.53
CN21	CN 2932	Bulgaria	Landrace	Hulled	10.53±0.84	8.78±0.16	11.37±0.17	11.16
CN23	CN 2940	Antalya, Turkey	Landrace	Hulled	12.81±0.07	12.73±1.04	14.27±0.89	13.23
CN27	CN 2952	Bursa, Turkey	Landrace	Hulled	19.57±0.66	11.47±1.50	13.58±0.21	14.32
CN38	CN 3094	Yvelines, France	Landrace	Hulled	11.54±0.20	9.60±0.50	14.09±0.16	12.19
CN40	CN 3101	Ankara, Turkey	Landrace	Hulled	19.10±0.07	13.53±0.27	13.30±0.34	14.62
CN45	CN 3107	Kirklareli, Turkey	Landrace	Hulled	13.06±0.55	11.46±0.22	15.73±0.29	13.33
CN48	CN 3120	Shewa, Ethiopia	Landrace	Hulled	12.91±0.33	12.20±0.65	14.26±0.23	13.13
CN50	CN 3147	Adana, Turkey	Landrace	Hulled	14.49±0.05	11.54±0.34	12.60±0.43	12.96
CN57	CN 3165	Cyprus	Landrace	Hulled	11.96±0.06	10.10±0.51	15.25±0.21	12.67
CN58	CN 3166	Syria	Landrace	Hulled	10.68±0.18	12.35±0.96	14.92±0.25	12.81
CN59	CN 3168	Turkey	Landrace	Hulled	15.90±0.27	9.47±0.75	12.10±0.49	12.7
CN65	CN 3177	Italy	Landrace	Hulled	13.77±0.19	15.93±0.28	9.73±0.24	13.15
CN68	CN 3184	Moldova	Landrace	Hulled	12.43±0.32	12.99±1.29	12.41±0.53	12.78
CN69	CN 3186	Romania	Landrace	Hulled	12.16±0.13	12.49±0.56	8.59±0.38	11.74
CN70	CN 3191	Ethiopia	Landrace	Hulled	14.12±0.17	11.54±1.06	11.68±0.91	12.67
CN75	CN 4370	Poltava, Ukraine	Landrace	Hulled	11.64±0.02	13.35±1.07	13.3±1.24	12.89
CN82	CN 4829	Primorye, Russian Federation	Landrace	Hulled	13.35±0.23	11.58±1.06	12.32±0.45	12.65
CN83	CN 4830	Georgia	Landrace	Hulled	11.95±0.13	10.82±0.85	8.86±0.05	11.38
CN84	CN 4831	Georgia	Landrace	Hulled	13.39±0.91	13.11±0.50	11.37±1.96	12.79
CN85	CN 4832	Georgia	Landrace	Hulled	10.51±0.16	10.54±0.88	15.29±0.70	12.45
CN86	CN 4833	Georgia	Landrace	Hulled	10.05±0.30	12.05±1.23	12.72±0.65	12.1
CN93	CN 4840	Mongolia	Landrace	Hulled	11.20±0.19	8.29±0.51	12.46±0.11	11.45
CN101	CN 4852	Mongolia	Landrace	Hulled	16.02±0.77	12.61±0.72	11.14±0.15	13.22
CN102	CN 4853	Mongolia	Landrace	Hulled	11.34±1.28	9.62±0.89	12.04±0.18	11.69
CN117	CN 5212	Crete, Greece	Landrace	Hulled	12.00±0.20	8.52±1.01	12.22±0.14	11.63
CN122	CN 21952	Ethiopia	Landrace	Hulled	10.42±0.15	8.81±0.30	9.73±0.53	10.77
CN124	CN 22244	Ethiopia	Landrace	Hulled	9.85±0.46	7.52±0.50	10.61±0.29	10.55
CN130	CN 25359	Madrid, Spain	Landrace	Hulled	11.44±0.15	11.58±0.55	14.77±0.23	12.77
CN147	CN 51322	Bulgaria	Landrace	Hulled	15.19±1.20	9.22±0.69	9.76±0.10	11.95
CN149	CN 52989	Thrace, Greece	Landrace	Hulled	12.99±1.14	7.03±0.52	12.4±0.46	11.56
CN150	CN 53536	Valencia, Spain	Landrace	Hulled	11.55±0.08	13.2±0.46	11.53±0.12	12.43
CN151	CN 53617	Tibet, China	Landrace	Hulless	9.26±0.92	8.34±0.19	10.83±0.35	10.65
CN152	CN 53650	Tibet, China	Landrace	Hulless	14.89±0.31	9.50±0.13	9.40±0.39	11.87
CN153	CN 55126	Bulgaria	Landrace	Hulled	14.05±0.30	7.33±0.27	9.36±0.23	11.17
CN154	CN 55128	Bulgaria	Landrace	Hulled	18.43±0.61	8.66±0.14	10.37±0.35	12.7
CN166	CN 58183	Gonder, Ethiopia	Landrace	Hulled	9.95±0.24	13.2±0.12	11.96±0.13	12.17
CN171	CN 63695	Gujarat, India	Landrace	Hulled	17.36±0.16	10.14±0.69	9.80±0.33	12.66
CN185	CN 63867	Tunisia	Landrace	Hulled	13.05±0.65	11.25±0.56	9.90±0.91	11.96
CN187	CN 63926	Ethiopia	Landrace	Hulled	12.46±0.11	11.62±0.39	10.86±0.58	12.13
CN200	CN 64286	Italy	Landrace	Hulled	11.48±0.71	10.1±0.82	9.74±0.04	11.31
CN201	CN 64287	Palestine	Landrace	Hulled	15.63±0.32	9.16±0.65	13.05±0.15	12.79
CN204	CN 64292	Tunisia	Landrace	Hulled	13.01±0.35	10.20±0.18	14.51±0.29	12.76
CN210	CN 64299	Cyprus	Landrace	Hulled	13.18±0.18	15.63±0.17	13.51±0.58	13.8
CN222	CN 64315	Turkey	Landrace	Hulled	17.40±0.15	9.55±0.40	11.74±0.09	12.98
CN223	CN 64317	Mongolia	Landrace	Hulless	14.56±0.54	11.41±1.03	11.32±0.18	12.66
CN232	CN 64366	Armenia	Landrace	Hulled	12.18±0.53	7.88±0.62	15.43±0.04	12.25
CN235	CN 64386	Mongolia	Landrace	Hulled	15.23±0.20	8.79±0.40	12.50±0.83	12.49
CN236	CN 64388	Armenia	Landrace	Hulled	13.02±0.12	8.77±0.72	10.69±0.57	11.57
CN237	CN 64393	Irkutsk, Russian Federation	Landrace	Hulled	13.56±0.18	8.43±0.28	16.47±0.26	12.93
CN240	CN 64401	Konya, Turkey	Landrace	Hulled	13.93±0.77	11.66±0.26	15.65±0.42	13.56
CN242	CN 64404	Dagestan, Russian Federation	Landrace	Hulled	14.37±1.46	12.33±0.29	17.45±0.41	14.22
CN255	CN 64535	Croatia	Landrace	Hulled	14.34±0.23	10.85±0.98	17.09±0.09	13.79
CN267	CN 64662	Ethiopia	Landrace	Hulled	13.43±0.74	10.24±0.24	12.23±0.13	12.35
CN269	CN 64947	Nepal	Landrace	Hulled	10.46±0.96	14.00±0.47	11.51±0.31	12.36
CN272	CN 65005	Albania	Landrace	Hulled	10.26±0.96	9.28±0.86	12.55±0.13	11.48
CN281	CN 65060	Prizren,Albania	Landrace	Hulled	11.32±0.18	10.94±0.61	12.31±0.11	12.04
CN282	CN 65071	Unknown	Landrace	Hulled	14.81±1.02	11.54±0.58	14.33±0.25	13.43
CN288	CN 65125	Hindukush, Afghanistan	Landrace	Hulled	16.5±0.09	9.76±0.42	15.44±0.12	13.66
CN294	CN 65487	Krym, Ukraine	Landrace	Hulled	12.95±0.24	8.82±0.48	12.98±0.51	12.08
CN299	CN 65511	Zhytomyr, Ukraine	Landrace	Hulled	16.68±0.27	9.55±0.42	9.25±0.24	12.25
CN303	CN 65718	Israel	Landrace	Hulled	9.77±0.94	13.10±0.11	15.26±0.91	12.85
CN304	CN 69522	Dejen,Ethiopia	Landrace	Hulled	8.94±0.51	8.11±0.19	9.75±0.09	10.28
CN340	CN 82122	Xinjiang, China	Cultivar	Hulled	11.68±0.92	7.56±0.67	10.90±0.25	11.04
CN358	CN 88832	Cyprus	Landrace	Hulled	11.95±1.69	11.94±0.56	15.24±0.09	13.08
CN371	CN 90403	Tomogaon,Iran	Landrace	Hulled	11.89±3.86	13.21±0.38	15.47±0.10	13.41
CN385	CN 106562	South Africa	Landrace	Hulled	11.63±1.21	13.58±0.65	12.20±0.61	12.69
CN391	CN 106580	Peru	Landrace	Hulled	13.49±2.79	11.43±0.42	9.55±0.36	12.02
CN393	CN 106586	Bolivia	Landrace	Hulled	12.27±0.25	9.99±0.81	9.79±0.23	11.47
CN395	CN 106596	Mongolia	Landrace	Hulled	11.34±1.00	10.05±0.94	11.67±0.04	11.7
CN398	CN 112157	Crete, Greece	Landrace	Hulled	11.50±0.70	13.07±0.84	12.05±0.24	12.51
CA8	Dane	Wisconsin, United States	Cultivar	Hulled	11.41±0.18	9.25±1.06	9.53±0.13	11.05
CA11	Goslin	Canada	Cultivar	Hulled	18.12±1.58	9.20±0.49	11.96±0.13	13.11
CA13	Jay	Indiana, United States	Cultivar	Hulled	11.51±0.43	10.50±0.45	9.85±0.07	11.43
CA26	AC Ronald	Winnipeg, Canada	Cultivar	Hulled	10.16±0.11	10.39±0.25	10.39±0.25	11.22
CA27	Sesqui	Minnesoda, United States	Cultivar	Hulled	12.43±0.23	10.56±0.29	9.41±0.12	11.55
CA28	CDC Sol-Fi	Canada	Cultivar	Hulled	10.41±0.21	10.73±0.60	11.41±0.51	11.59
CA30	TAM O-301	Texas, United States	Cultivar	Hulled	12.48±0.32	9.36±0.19	14.54±0.38	12.45
CA33	Trople Crown	Svalöf Weibull, Sweden	Cultivar	Hulled	10.50±0.46	12.56±0.39	11.19±0.04	11.97
CA35	Aarre	Finland	Cultivar	Hulled	16.45±0.29	9.43±0.95	10.74±0.28	12.51
CA36	Assiniboia/S42	Saskatchewan, Canada	Cultivar	Hulled	9.65±0.02	10.73±0.69	10.84±0.16	11.28
CA40	Drummond	New Zealand	Cultivar	Hulled	19.25±0.16	9.24±0.49	9.30±0.10	12.77
CA43	IL02-8658	Illinois, United States	Cultivar	Hulled	12.16±0.15	12.29±0.64	13.26±0.03	12.76
CA49	Buckskin	Illinois, United States	Cultivar	Hulled	11.59±0.45	11.49±0.46	9.25±0.03	11.54
CA51	Kaufmann	Canada	Cultivar	Hulled	11.44±0.03	10.02±0.69	10.84±0.12	11.53
CA55	CDC ProFi	Canada	Cultivar	Hulled	9.78±0.09	11.72±1.64	13.61±0.06	12.17
CA57	SO-1	Saskatchewan, Canada	Cultivar	Hulled	11.51±0.33	16.18±0.15	14.7±0.36	13.82
CA60	Vista	Wisconsin, United States	Cultivar	Hulled	11.31±0.27	10.07±0.50	11.45±0.33	11.65
CA64	Kangaroo	Australia	Cultivar	Hulled	10.51±0.23	11.81±0.78	10.97±0.18	11.75
CA65	MN841801-1	Minnesota, United States	Cultivar	Hulled	16.40±0.32	11.82±0.49	10.97±0.09	13.09
CA71	Bullion	Aberystwyth, United Kingdom	Cultivar	Hulless	9.16±0.64	8.94±0.32	8.54±0.05	10.24
CA103	MF9522-523	Canada	Cultivar	Hulled	19.48±0.32	9.32±0.82	11.60±0.23	13.37
CA104	OA1063-8	Canada	Cultivar	Hulled	12.61±0.11	10.55±0.39	13.29±0.21	12.47
CA116	Cilla	Svalov, Sweden	Cultivar	Hulled	16.72±0.43	10.69±0.36	12.44±0.36	13.24
CA117	Dominik	Germany	Cultivar	Hulled	10.28±0.32	8.55±0.18	13.29±0.37	11.49
CA122	Sw_betania	Svalöf Weibull, Sweden	Cultivar	Hulled	18.54±0.39	9.25±0.52	9.94±0.52	12.76
CA175	AC Pinnacle	Winnipeg, Canada	Cultivar	Hulled	13.36±0.07	9.17±0.35	11.72±0.17	11.97
CA227	Novojatkovo	Colorado, United States	Cultivar	Hulled	10.10±1.63	9.12±1.11	11.7±0.05	11.22
CA240	Akiyutaka	Japan	Cultivar	Hulled	8.62±0.50	11.63±1.48	12.19±0.14	11.56
CA257	Chaps	Illinois, United States	Cultivar	Hulled	8.93±1.70	10.32±0.64	12.64±0.05	11.44
CA288	Lang	Illinois, United States	Cultivar	Hulled	6.97±0.63	12.56±0.51	11.00±0.26	11.66
a The Lab_ID represents the sample name within the laboratory. b Cultivar (breeding lines) originating from a specific breeding program, regardless of ancestry, were deemed to originate from the geographic location of the program. c Groat protein content of each line at each field trial is presented by the mean±standard deviation value estimated from the three technical replications. BLUP represe…
