# Supplementary material for: Genome-Wide Association Mapping of QTL Underlying Groat Protein Content of a Diverse Panel of Oat Accessions
Source: Int J Mol Sci. 2023 Mar 15;24(6):5581. doi: 10.3390/ijms24065581 (PMC10053717; doi:10.3390/ijms24065581)
Supplement: Supplementary file 1 [file ijms-24-05581-s001.zip › Table S2.xlsx]

## Sheet: Sheet1
Table S2. The range, average, standard deviation of groat protein contents among cultivars, landraces as well as among hulled and hulless oat accessions
Environment	Cultivar		Landrace		Hulled		Hulless
	Range(%)	Mean±SD(%)	Range(%)	Mean±SD(%)	Range(%)	Mean±SD(%)	Range(%)	Mean±SD(%)
WJ19	6.97-22.24	13.90±3.60	8.94-20.51	14.27±2.77	8.62-20.51	13.18±2.72	9.16-22.24	16.39±2.38
WJ20	7.56-18.41	11.89±2.47	7.03-18.62	11.85±2.46	6.97-18.41	11.05±2.11	7.37-18.62	13.45±2.33
CZ20	8.29-18.20	12.89±2.64	8.59-18.72	13.35±2.48	8.29-17.45	12.27±2.11	8.54-18.72	15.23±2.15
Across environments	6.97-22.24	12.89±3.04	7.03-20.51	13.16±2.76	6.97-20.51	12.16±2.48	7.37-22.24	15.02±2.58
