# Supplementary material for: Genome-Wide Association Mapping of QTL Underlying Groat Protein Content of a Diverse Panel of Oat Accessions
Source: Int J Mol Sci. 2023 Mar 15;24(6):5581. doi: 10.3390/ijms24065581 (PMC10053717; doi:10.3390/ijms24065581)
Supplement: Supplementary file 1 [file ijms-24-05581-s001.zip › Table S3.xlsx]

## Sheet: Sheet1
Table S3. Details of markers significantly associated with the groat protein content in various environments, including the marker_id, chromosome, physical position on reference genome, P-value, and phenotypic variation explaied (R2)
Environment	Marker_id#	Chromosome	Position	P-value	R2
BLUP	S1D_442130558	1D	442130558	0.000742693	0.107355
BLUP	S4D_425631870	4D	425631870	0.000139277	0.133977
BLUP	S4D_425631876	4D	425631876	4.10313e-05	0.153837
BLUP	S4D_425632011	4D	425632011	4.10313e-05	0.153837
BLUP	S5C_42034228	5C	42034228	0.000722591	0.104962
BLUP	S6C_285259972	6C	285259972	4.33184e-09	0.30576
BLUP	S6C_522114339	6C	522114339	0.000793028	0.103541
BLUP	S6C_540012059	6C	540012059	0.000398596	0.114095
BLUP	S6C_583370024	6C	583370024	0.00039088	0.114397
BLUP	S7C_176236166	7C	176236166	0.000494255	0.113771
BLUP	S7C_176236263	7C	176236263	0.000284377	0.122543
CZ20	S2D_170852683	2D	170852683	0.000647574	0.105081
CZ20	S3D_323864116	3D	323864116	0.000903491	0.100577
CZ20	S3D_329141631	3D	329141631	0.000876909	0.100518
CZ20	S3D_404716753	3D	404716753	0.000627134	0.0830459
CZ20	S4D_422496061	4D	422496061	0.00080367	0.101829
CZ20	S6C_285259972	6C	285259972	0.00028599	0.117485
CZ20	S6D_26224217	6D	26224217	0.000970113	0.0990015
CZ20	S6D_26224354	6D	26224354	0.000255693	0.119196
WJ19	S2C_532984931	2C	532984931	0.000760169	0.10579
WJ19	S2D_475816930	2D	475816930	0.00039169	0.116123
WJ19	S2D_476389956	2D	476389956	0.000282577	0.121248
WJ19	S2D_479293592	2D	479293592	0.000418518	0.115086
WJ19	S2D_481506595	2D	481506595	0.000405455	0.115582
WJ19	S2D_481506711	2D	481506711	0.000520347	0.111685
WJ19	S2D_483972532	2D	483972532	0.000462587	0.113521
WJ19	S2D_484596713	2D	484596713	0.000320026	0.119292
WJ19	S2D_485481234	2D	485481234	0.000215465	0.125523
WJ19	S3C_539312598	3C	539312598	0.000338238	0.118423
WJ19	S3D_93982802	3D	93982802	0.000182103	0.128184
WJ19	S4A_435900993	4A	435900993	0.000599362	0.109482
WJ19	S6C_154091753	6C	154091753	0.000956672	0.102229
WJ19	S6C_285259972	6C	285259972	8.36783e-06	0.178061
WJ19	S6C_516086587	6C	516086587	0.000982457	0.101818
WJ19	S6C_528407767	6C	528407767	0.00088922	0.10336
WJ19	S6C_531364922	6C	531364922	0.000873749	0.103632
WJ19	S6D_196278046	6D	196278046	0.00048452	0.112798
WJ19	S7D_455264275	7D	455264275	0.000810275	0.1048
WJ20	S1D_250255160	1D	250255160	0.00099262	0.101402
WJ20	S4D_425631870	4D	425631870	0.000895727	0.104566
WJ20	S4D_425631876	4D	425631876	0.000870724	0.10501
WJ20	S4D_425632011	4D	425632011	0.000870724	0.10501
WJ20	S6C_112862861	6C	112862861	0.000774934	0.105224
WJ20	S6C_238593165	6C	238593165	0.000917512	0.102615
WJ20	S6C_285259972	6C	285259972	2.18006e-06	0.200041
WJ20	S7C_191492694	7C	191492694	0.000812612	0.10449
WJ20	S7C_413114334	7C	413114334	0.000360988	0.117105
#Blolded markers were identified to be significantly associated with caryposis protein content in multple environments
